# Supplementary material for: FOXM1 repression increases mitotic death upon antimitotic chemotherapy through BMF upregulation
Source: Cell Death Dis. 2021 May 25;12(6):542. doi: 10.1038/s41419-021-03822-5 (PMC8149823; doi:10.1038/s41419-021-03822-5)
Supplement: Supplementary file 11 — Table S3 [file 41419_2021_3822_MOESM11_ESM.xlsx]

## Sheet: Sheet1
Table S3. Primers used for genotyping.
Target	Primer orientation	Primer sequence
BMF	Fw	ACCGGCCTAGGTCAGAAAAC
	Rv	TAAAGGCCAGGCCACTCAAG
CRE#1	Fw	TCCAAGGCTAAGACAAGACCC
	Rv	GCCAGCCTTCCGTCCTTAT
CRE#2	Fw	TTTGGTTATGGCGGTTCCCA
	Rv	TTCCCCTGGCACTGGTAATG
CRE#3	Fw	CACAAAAAGGATCCTAGACTT
	Rv	GTGGCAATGGAGTCTAAAAG
