# Supplementary material for: FOXM1 repression increases mitotic death upon antimitotic chemotherapy through BMF upregulation
Source: Cell Death Dis. 2021 May 25;12(6):542. doi: 10.1038/s41419-021-03822-5 (PMC8149823; doi:10.1038/s41419-021-03822-5)
Supplement: Supplementary file 12 — Table S4 [file 41419_2021_3822_MOESM12_ESM.xlsx]

## Sheet: Sheet1
Table S4. Primers used for RT-qPCR.
Target	Primer orientation	Primer sequence
BMF	Fw	ACCGGCCTAGGTCAGAAAAC
	Rv	TAAAGGCCAGGCCACTCAAG
BUB1B	Fw	AAATGACCCTCTGGATGTTTGG
	Rv	GCATAAACGCCCTAATTTAAGCC
FOXM1	Fw	ATACGTGGATTGAGGACCACT
	Rv	TCCAATGTCAAGTAGCGGTTG
GAPDH	Fw	GAAGGTGAAGGTCGGAGTCAAC
	Rv	GGTCATTGATGGCAACAATATCCAC
HPRT1	Fw	TGACCAGTCAACAGGGGACA
	Rv	CTGCATTGTTTTGCCAGTGTCAA
TBP	Fw	GAGCCAAGAGTGAAGAACAGTC
	Rv	GCTCCCCACCATATTCTGAATCT
