# Supplementary material for: FOXM1 repression increases mitotic death upon antimitotic chemotherapy through BMF upregulation
Source: Cell Death Dis. 2021 May 25;12(6):542. doi: 10.1038/s41419-021-03822-5 (PMC8149823; doi:10.1038/s41419-021-03822-5)
Supplement: Supplementary file 13 — Table S5 [file 41419_2021_3822_MOESM13_ESM.xlsx]

## Sheet: Sheet1
Table S5. Primers used for bisulphite sequencing
Target	Primer orientation	Primer sequence
Region 1	Fw	TTTTTATGGAAATATTGTAAGGGGT
	Rv	TCCAAAACCTATATTAAAAACAAAATC
Region 2	Fw	GGGGTTTTATTAGTTGTTTG
	Rv	CAATTCTTCATAATCACCCCAA
Region 3	Fw	TTTTTTTAATAGTTGGGTTTTTTTT
	Rv	ACACACCCCAAACCTAAATAACTC
